# Supplementary material for: Transporters, an important but poorly studied area of Toxoplasma gondii
Source: Parasit Vectors. 2026 Jan 25;19:51. doi: 10.1186/s13071-025-07216-w (PMC12849547; doi:10.1186/s13071-025-07216-w)
Supplement: Supplementary file 1 — Supplementary material 1. Additional file 1. Potential transporters screened out from ToxoDB [file 13071_2025_7216_MOESM1_ESM.xlsx]

## Sheet: Sheet1
Gene ID	source_id	Genomic Location (Gene)	# TM Domains	T.gondii GT1 CRISPR Phenotype - Mean Phenotype	Product Description	hyperLOPIT	Protein localization in the Reference	Named in the Reference	Function	Reference (DOI)
TGGT1_235150	TGGT1_235150-t26_1	TGGT1_chrX:4,537,454..4,539,145(+)	12	-5.1	transporter, major facilitator family protein	PM - integral	plasma membrane	TgPT2	phosphate transporter	DOI: 10.1128/spectrum.02186-22
TGGT1_233540	TGGT1_233540-t26_1	TGGT1_chrVIII:2,700,888..2,706,090(+)	11	-4.02	transporter, major facilitator family protein	PM - integral	Apicoplast	AMT1/APC1	putative apicoplast Monocarboxylate Transporters	DOI: 10.7554/eLife.88866 DOI: 10.1073/pnas.2314314121
TGGT1_297245	TGGT1_297245-t26_1	TGGT1_chrII:1,613,632..1,620,479(-)	11	-5.71	transporter, major facilitator family protein	PM - integral	Apicoplast	AMT2/APC2	putative apicoplast Monocarboxylate Transporters	DOI: 10.7554/eLife.88866 DOI: 10.1073/pnas.2314314121
TGGT1_257530	TGGT1_257530-t26_1	TGGT1_chrVIIb:3,924,727..3,926,365(-)	12	-4.73	transporter, major facilitator family protein	PM - integral	plasma membrane	ApiAT5-3	TgApiAT5-3 is an exchanger for aromatic and large neutral amino acids, with particular importance for L-tyrosine scavenging and amino acid homeostasis, and that TgApiAT5-3 is critical for parasite virulence	DOI: 10.1371/journal.ppat.1007577
TGGT1_230420	TGGT1_230420-t26_1	TGGT1_chrVIII:760,295..772,731(+)	7	-5.43	sarco/endoplasmic reticulum Ca2+-ATPase	ER	ER	SERCA	Ca2+ uptake	DOI: 10.1101/2024.08.15.608087
TGGT1_254580	TGGT1_254580-t26_1	TGGT1_chrIII:1,827,569..1,829,516(-)	8	-4.9	UDP-galactose transporter family protein	ER	ER	TgANT	ATP/ADP transporter	DOI: 10.1371/journal.ppat.1010665
TGGT1_320020	TGGT1_320020-t26_1	TGGT1_chrIV:518,139..519,905(-)	12	-4.11	transporter, major facilitator family protein	PM - integral	plasma membrane	TgApiAT2	putative Amino acid transporter	DOI: 10.1371/journal.ppat.1007577
TGGT1_261070	TGGT1_261070-t26_1	TGGT1_chrVIIb:1,849,395..1,850,453(+)	7	-4.44	apicoplast triosephosphate translocator APT1	apicoplast	apicoplast	TgAPT1	phosphate transporter	DOI: 10.1111/j.1365-2958.2007.05619.x
TGGT1_305590	TGGT1_305590-t26_1	TGGT1_chrIX:5,262,343..5,272,888(+)	9	-3.05	ABC transporter transmembrane region domain-containing protein	rhoptries 2	rhoptry	Not named	unknown	DOI: 10.1371/journal.pbio.3002745
TGGT1_281980	TGGT1_281980-t26_1	TGGT1_chrVIIa:4,205,847..4,209,053(-)	7	-4.06	phosphatidate cytidylyltransferase	ER 1	ER	TgCDS1	Cytidine diphosphate-diacylglycerol synthase	DOI: 10.1074/jbc.M116.765487
TGGT1_261080	TGGT1_261080-t26_1	TGGT1_chrVIIb:1,823,412..1,845,795(+)	9	-3.95	kringle domain-containing protein	unannotated	IMC	TgCRMPA	Cysteine Repeat Modular Proteins，disruption of this complex （CRMPA and CRMPB）results in a block of rhoptry secretion and parasites being unable to invade the host cell.This complex is a central invasion complex conserved in all apicomplexans.	DOI: 10.1371/journal.pbio.3001937
TGGT1_292020	TGGT1_292020-t26_1	TGGT1_chrIX:4,285,927..4,313,392(+)	9	-3.64	GCC2 and GCC3 domain-containing protein	unannotated	IMC	TgCRMPB	Cysteine Repeat Modular Proteins，disruption of this complex （CRMPA and CRMPB）results in a block of rhoptry secretion and parasites being unable to invade the host cell.This complex is a central invasion complex conserved in all apicomplexans.	DOI: 10.1371/journal.pbio.3001937
TGGT1_249850	TGGT1_249850-t26_1	TGGT1_chrXII:4,837,577..4,838,852(+)	9	-3.46	GAP40 protein	IMC	IMC	TgGAP40	gliding associated proteins	DOI: 10.1371/journal.ppat.1005403
TGGT1_254370	TGGT1_254370-t26_1	TGGT1_chrIII:1,634,182..1,672,467(+)	19	-3.56	guanylyl cyclase	unannotated	TgGC has a dynamic localization, being concentrated at the apical tip in extracellular parasites, which then relocates to a more cytosolic distribution during intracellular replication.	TgGC	guanylate cyclase； TgGC as a putative signal transducer that activates Ca2+ signaling and motility in Toxoplasma.	DOI: 10.1074/jbc.RA118.005491
TGGT1_240810	TGGT1_240810-t26_1	TGGT1_chrVI:1,428,984..1,430,684(+)	10	-5.4	hypothetical protein	ER 1	Cell membrane	TgHP03	unknown	DOI: 10.1038/ncomms11191
TGGT1_224190	TGGT1_224190-t26_1	TGGT1_chrX:3,162,999..3,174,696(-)	10	-5.24	cation-transporting atpase family protein	Golgi	Golgi network	TgP4-ATPase3	Lipid flipping	DOI: 10.1016/j.jbc.2021.100315
TGGT1_261480	TGGT1_261480-t26_1	TGGT1_chrVIIb:1,685,826..1,692,167(-)	9	-4.8	phosphatidyl serine synthase	ER 1	ER	TgPSS	base-exchange-type PtdSer synthase，contributing to PtdSer and PtdEtn synthesis	DOI: 10.1016/j.jlr.2024.100535
TGGT1_238950	TGGT1_238950-t26_1	TGGT1_chrVI:327,886..337,165(-)	14	-3.7	putative fatty acyl-CoA desaturase	ER 1	ER	TgSCD	putative fatty acyl-CoA desaturase	DOI: 10.1093/abbs/gmz040
TGGT1_311080	TGGT1_311080-t26_1	TGGT1_chrXI:1,748,172..1,757,111(-)	10	-4.44	transporter, cation channel family protein	unannotated	apicoplast	TgTPC	Deletion of the TgTPC gene caused reduced apicoplast Ca2+ uptake and membrane contact site formation between the apicoplast and the ER	DOI: 10.1038/s41467-021-25987-5
TGGT1_238390	TGGT1_238390-t26_1	TGGT1_chrVI:181,213..189,293(+)	10	-3.38	hypothetical protein	unknown	Cell membrane	TgUGO	termed unique GC (guanylate cyclase) organizer; an essential co-factor in the production of a catalytically active guanylate cyclase	DOI: 10.1038/s41564-018-0339-8
TGGT1_290720	TGGT1_290720-t26_1	TGGT1_chrIX:3,665,604..3,675,342(+)	6	-3.3	putative vacuolar proton translocating ATPase subunit	Golgi	unannotated	TgVpha2	unknown	DOI: 10.1016/j.celrep.2019.04.038
TGGT1_232830	TGGT1_232830-t26_1	TGGT1_chrVIII:2,275,918..2,280,585(-)	6	-3.73	putative vacuolar proton translocating ATPase subunit A	PM - integral	plasma membrane and to acidic vesicles	V-ATPases	Vacuolar-proton ATPases (V-ATPases) are conserved complexes that couple the hydrolysis of ATP to the pumping of protons across membranes.	DOI: 10.1016/j.celrep.2019.04.038
TGGT1_202500	TGGT1_202500-t26_1	TGGT1_chrVIIa:3,172,046..3,174,108(-)	6	-4.49	GAPM1a	IMC	IMC	TgGAPM1a	IMC-anchoring role protein, directly or indirectly tethering the motor to the cytoskeleton	DOI: 10.1371/journal.ppat.1005403; DOI: 10.1074/jbc.M109.036772
TGGT1_219270	TGGT1_219270-t26_1	TGGT1_chrXII:948,336..949,904(+)	6	-3.53	multi-pass transmembrane protein	IMC	IMC	TgGAPM2a	IMC-anchoring role protein, directly or indirectly tethering the motor to the cytoskeleton	DOI: 10.1371/journal.ppat.1005403; DOI: 10.1074/jbc.M109.036772
TGGT1_230350	TGGT1_230350-t26_1	TGGT1_chrVIII:718,292..730,284(-)	6	-3.25	hypothetical protein	rhoptries 2	ROPs	RON11	unknown	DOI: 10.7554/eLife.54129; DOI: 10.1371/journal.ppat.1003162
TGGT1_289070	TGGT1_289070-t26_1	TGGT1_chrIX:2,766,488..2,779,639(+)	11	-3.25	E1-E2 ATPase subfamily protein	PM - integral	apicoplast	TgFLP12	lipid transporter	DOI: 10.1038/s41467-025-61155-9
TGGT1_288540	TGGT1_288540-t26_1	TGGT1_chrIX:2,417,416..2,420,140(+)	10	-3.68	nucleoside transporter protein	unannotated	plant-like vacuolar compartment	TgENT1	Equilibrative Nucleoside Transporters	doi: 10.1101/2024.07.10.601519
TGGT1_249160	TGGT1_249160-t26_1	TGGT1_chrXII:4,275,097..4,280,344(-)	6	-4.67	UAA transporter family protein	unannotated	no data	no data
TGGT1_258700	TGGT1_258700-t26_1	TGGT1_chrVIIb:3,208,618..3,216,942(-)	11	-4.55	transporter, major facilitator family protein	unannotated	no data	no data
TGGT1_215490	TGGT1_215490-t26_1	TGGT1_chrX:6,872,539..6,874,346(+)	12	-3.91	transporter, major facilitator family protein	Golgi	no data	no data
TGGT1_216820	TGGT1_216820-t26_1	TGGT1_chrXI:5,783,529..5,788,618(-)	11	-4.04	transporter, major facilitator family protein	micronemes	no data	no data
TGGT1_309580	TGGT1_309580-t26_1	TGGT1_chrXI:696,715..705,331(+)	8	-4.04	transporter, major facilitator family protein	apicoplast	no data	no data
TGGT1_261720	TGGT1_261720-t26_1	TGGT1_chrVIIb:1,541,048..1,544,147(-)	8	-4.31	metal cation transporter, ZIP family protein	PM - integral	no data	no data
TGGT1_267720	TGGT1_267720-t26_1	TGGT1_chrIX:245,674..256,282(+)	6	-3.61	transporter, cation channel family protein	PM - integral	no data	no data
TGGT1_269980	TGGT1_269980-t26_1	TGGT1_chrVIII:5,481,592..5,486,135(-)	8	-5.15	putative preprotein translocase Sec61	ER 1	no data	no data
TGGT1_226020	TGGT1_226020-t26_1	TGGT1_chrX:1,771,859..1,775,439(-)	12	-3.53	transporter, major facilitator family protein	micronemes	no data	no data
TGGT1_245510	TGGT1_245510-t26_1	TGGT1_chrXII:2,263,282..2,278,901(-)	8	-3.76	phospholipid-translocating P-type ATPase, flippase subfamily protein	PM - integral	no data	no data
TGGT1_213950	TGGT1_213950-t26_1	TGGT1_chrV:1,327,225..1,329,387(-)	8	-3.91	hypothetical protein	unannotated	no data	no data
TGGT1_216070	TGGT1_216070-t26_1	TGGT1_chrXI:6,328,343..6,340,589(-)	6	-3.53	hypothetical protein	unannotated	no data	no data
TGGT1_219790B	TGGT1_219790B-t26_1	TGGT1_chrXII:579,057..586,811(-)	6	-4.43	pre-mRNA processing factor PRP3	nucleus-non-chromatin	no data	no data
TGGT1_222200	TGGT1_222200-t26_1	TGGT1_chrII:932,475..938,645(+)	10	-4.07	putative LMBR1 family region protein	PM - integral	no data	no data
TGGT1_222410	TGGT1_222410-t26_1	TGGT1_chrII:1,104,474..1,114,491(+)	7	-3.63	hypothetical protein	ER 1	no data	no data
TGGT1_224920	TGGT1_224920-t26_1	TGGT1_chrX:2,591,104..2,600,842(-)	12	-4.56	hypothetical protein	ER 2	no data	no data
TGGT1_225850	TGGT1_225850-t26_1	TGGT1_chrX:1,906,784..1,917,654(+)	9	-5.02	peptidase, M28 family protein	ER 1	no data	no data
TGGT1_231030	TGGT1_231030-t26_1	TGGT1_chrVIII:1,199,756..1,202,335(-)	6	-5.61	hypothetical protein	unannotated	no data	no data
TGGT1_231430	TGGT1_231430-t26_1	TGGT1_chrVIII:1,410,150..1,416,446(-)	12	-3.45	putative oligosaccharyl transferase stt3 protein	ER 1	no data	no data
TGGT1_237150	TGGT1_237150-t26_1	TGGT1_chrX:5,632,583..5,637,249(-)	8	-3.96	putative minor histocompatibility antigen h13	ER 1	no data	no data
TGGT1_244370	TGGT1_244370-t26_1	TGGT1_chrVI:3,132,400..3,134,154(+)	7	-3.06	putative TDC1	ER 1	no data	no data
TGGT1_244520	TGGT1_244520-t26_1	TGGT1_chrVI:3,250,847..3,257,722(+)	11	-5.05	glycosyl transferase, group 4 family protein	unannotated	no data	no data
TGGT1_252340	TGGT1_252340-t26_1	TGGT1_chrIII:479,884..486,400(+)	11	-4.59	hypothetical protein	ER 1	no data	no data
TGGT1_261430	TGGT1_261430-t26_1	TGGT1_chrVIIb:1,731,479..1,735,470(-)	9	-3.29	hypothetical protein	ER 1	no data	no data
TGGT1_270220	TGGT1_270220-t26_1	TGGT1_chrVIII:5,324,535..5,328,853(+)	7	-3.05	hypothetical protein	ER 1	no data	no data
TGGT1_271170	TGGT1_271170-t26_1	TGGT1_chrVIII:4,653,587..4,656,360(-)	14	-5.15	dolichol kinase	unannotated	no data	no data
TGGT1_272180	TGGT1_272180-t26_1	TGGT1_chrVIII:4,158,185..4,163,621(+)	6	-4.17	3-oxo-5-alpha-steroid 4-dehydrogenase	unannotated	no data	no data
TGGT1_275568	TGGT1_275568-t26_1	TGGT1_chrXII:6,505,394..6,511,917(-)	10	-3.23	GPI transamidase subunit PIG-U protein	ER 1	no data	no data
TGGT1_276190	TGGT1_276190-t26_1	TGGT1_chrIII:53,312..57,483(-)	7	-3.94	hypothetical protein	ER 1	no data	no data
TGGT1_278660	TGGT1_278660-t26_1	TGGT1_chrXII:5,863,040..5,875,230(+)	8	-4.77	putative P-type ATPase4	PM - integral	no data	no data
TGGT1_278800	TGGT1_278800-t26_1	TGGT1_chrXII:5,778,013..5,786,007(-)	9	-3.35	zinc finger protein 36 family 3 protein	unannotated	no data	no data
TGGT1_280790	TGGT1_280790-t26_1	TGGT1_chrVIIa:64,263..69,522(-)	8	-4.58	phosphatidylinositol n-acetylglucosaminyltransferase	ER 1	no data	no data
TGGT1_292330	TGGT1_292330-t26_1	TGGT1_chrIX:4,492,595..4,498,304(+)	14	-4.01	hypothetical protein	unannotated	no data	no data
TGGT1_299040	TGGT1_299040-t26_1	TGGT1_chrIII:2,209,975..2,215,475(-)	6	-4.12	phosphatidylinositol n-acetylglucosaminyltransferase	unannotated	no data	no data
TGGT1_305620	TGGT1_305620-t26_1	TGGT1_chrIX:5,288,979..5,293,937(-)	6	-3.78	hypothetical protein	unannotated	no data	no data
TGGT1_310100	TGGT1_310100-t26_1	TGGT1_chrXI:1,015,727..1,021,407(+)	8	-4.66	mannosyltransferase (pig-m) protein	ER 1	no data	no data
TGGT1_310140	TGGT1_310140-t26_1	TGGT1_chrXI:1,047,771..1,054,350(+)	9	-3.14	hypothetical protein	Golgi	no data	no data
TGGT1_312622	TGGT1_312622-t26_1	TGGT1_chrXI:2,792,522..2,800,888(-)	10	-4.13	DUF803 domain-containing protein	IMC	no data	no data
TGGT1_313020	TGGT1_313020-t26_1	TGGT1_chrXI:3,003,249..3,012,926(+)	8	-3.54	STAS domain-containing protein	ER 1	no data	no data
TGGT1_319300	TGGT1_319300-t26_1	TGGT1_chrIV:1,016,812..1,023,315(-)	8	-4.89	hypothetical protein	ER 1	no data	no data
TGGT1_319500	TGGT1_319500-t26_1	TGGT1_chrIV:898,988..908,464(+)	12	-3.5	hypothetical protein	unannotated	no data	no data
TGGT1_321660	TGGT1_321660-t26_1	TGGT1_chrIb:1,651,333..1,654,176(+)	6	-3.27	putative mannosyltransferase	ER 1	no data	no data

## Sheet: Sheet2
TGGT1_320020	TGGT1_320020-t26_1	TGGT1_chrIV:518,139..519,905(-)	transporter, major facilitator family protein		TgApiAT2	plasma membrane	putative Amino acid transporter	The tyrosine transporter of Toxoplasma gondii is a member of the newly defined apicomplexan amino acid transporter (ApiAT) family.	12	-4.11	MAAAQETAMVVPNGSGLELQNRSSVSPNSAVDTAPLAGSSQGSRPATAVDGVVPNKQGVAKPASPQGKQIPIPCGLNRYVLAFLFCIVVLMKGCTYWGWNGMQDMLYKSGAYSWECSVDSAGAGVIVIGDIEYPDCPGRKNMINNLYTATFSAHFISSAISGVLLDAAGPKICMLSAIAVEAAGWLLIGFSSESFQGYYAGGVFLGVAADPGYLPLLSMANLFPGNQSFIMAVLGSLRSISFAVPVVMSAIYQGDGFGENDFWKIVVFYVAVCLGLATCISLFTVPMHVFKPQSELVQEAASDEKQDDDSPKRRTSYTGPMLPAGADVASELKEMCHDLSEEAPGRPHEAESAGSKTPETAAGSFVATLKSKEFLLIVPCFVIALLRAEFYTKSNKEQL…
